# Supplementary material for: How Do Object Shape, Semantic Cues, and Apparent Velocity Affect the Attribution of Intentionality to Figures With Different Types of Movements?
Source: Front Psychol. 2020 May 15;11:935. doi: 10.3389/fpsyg.2020.00935 (PMC7242622; doi:10.3389/fpsyg.2020.00935)
Supplement: DATA SHEET S1 — Intentionality scores and the use of human nouns in the three experiments. [file Data_Sheet_1.xlsx]

## Sheet: Experiments Morales-Bader et al
ID	Condition_Name	Condition	exp1	exp2	exp3	Gender	Int_ToM	Int_GD	Int_R	Nounuses
1	Triangle	1	1	1		1	4.25	2	0	Does not use human nouns
2	Triangle	1	1	1		1	3.75	2.5	0	Does not use human nouns
3	Triangle	1	1	1		1	4.5	2.5	0.25	Does not use human nouns
4	Triangle	1	1	1		2	3.5	2.5	0	Does not use human nouns
5	Triangle	1	1	1		2	3	2	0	Does not use human nouns
6	Triangle	1	1	1		2	4.25	2.25	0	Does not use human nouns
7	Triangle	1	1	1		2	4	2.5	0.5	Does not use human nouns
8	Triangle	1	1	1		1	4	2	0.25	Does not use human nouns
9	Triangle	1	1	1		1	4	2.25	0.5	Does not use human nouns
10	Triangle	1	1	1		2	2.5	2	0	Does not use human nouns
11	Triangle	1	1	1		2	4.25	2.25	0	Does not use human nouns
12	Triangle	1	1	1		1	5	2.25	0	Does not use human nouns
13	Triangle	1	1	1		2	4	2.5	0.25	Does not use human nouns
14	Triangle	1	1	1		2	2.75	2.5	0	Does not use human nouns
15	Triangle	1	1	1		1	4	2	0	Does not use human nouns
16	Triangle	1	1	1		2	3.5	2	0	Does not use human nouns
17	Triangle	1	1	1		2	3.75	2.25	0.25	Does not use human nouns
18	Triangle	1	1	1		2	4	2.25	0	Does not use human nouns
19	Triangle	1	1	1		2	3.5	2	0	Does not use human nouns
20	Triangle	1	1	1		2	3.25	2.25	0	Does not use human nouns
21	Triangle	1	1	1		2	3.5	2	0.333333	Does not use human nouns
22	Triangle	1	1	1		2	4.25	2.25	0.5	Does not use human nouns
23	Triangle	1	1	1		2	3.75	2	0.5	Does not use human nouns
24	Triangle	1	1	1		2	4	2	0	Does not use human nouns
25	Triangle	1	1	1		2	3.75	2.25	0.25	Does not use human nouns
26	Triangle	1	1	1		2	4.25	2	0	Does not use human nouns
27	Triangle	1	1	1		1	5	2.25	0	Does not use human nouns
28	Triangle	1	1	1		1	3	2.25	0.5	Does not use human nouns
29	Triangle	1	1	1		1	3.75	2.25	0	Does not use human nouns
30	Triangle	1	1	1		1	2.75	2.25	0	Does not use human nouns
31	Triangle	1	1	1		1	4.5	2.25	0	Does not use human nouns
32	Triangle	1	1	1		1	4.5	2.25	0.5	Does not use human nouns
33	Triangle	1	1	1		2	5	2	0.75	Does not use human nouns
34	Triangle	1	1	1		1	4.5	2.5	0.5	Does not use human nouns
35	Triangle	1	1	1		2	4.75	3	2.25	Does not use human nouns
36	Triangle	1	1	1		1	3.5	2.25	0.75	Does not use human nouns
37	Triangle	1	1	1		1	4	2	0.75	Does not use human nouns
38	Triangle	1	1	1		2	2.75	1.5	0.75	Does not use human nouns
39	Triangle	1	1	1		2	2	1.75	0	Does not use human nouns
40	Triangle	1	1	1		1	4	2.5	1.5	Does not use human nouns
41	Triangle	1	1	1		1	3.75	2.25	0.5	Does not use human nouns
42	Triangle	1	1	1		1	3.75	2.25	0	Does not use human nouns
43	Triangle	1	1	1		1	4	2	0	Uses human nouns
44	Triangle	1	1	1		2	4.75	3	2	Uses human nouns
45	Triangle	1	1	1		2	4.5	3	2.5	Uses human nouns
46	Triangle	1	1	1		1	5	2.25	2	Uses human nouns
47	Stickman	2	1		1	1	3.5	2	2	Uses human nouns
48	Stickman	2	1		1	2	4.25	2	0.75	Does not use human nouns
49	Stickman	2	1		1	1	4.5	2.25	0.5	Uses human nouns
50	Stickman	2	1		1	2	3.5	1.75	0.5	Does not use human nouns
51	Stickman	2	1		1	2	3	2	0	Does not use human nouns
52	Stickman	2	1		1	2	3.5	1.5	1.25	Uses human nouns
53	Stickman	2	1		1	2	4	2.5	2	Uses human nouns
54	Stickman	2	1		1	2	2.25	2.25	0	Does not use human nouns
55	Stickman	2	1		1	1	3	1.75	0.25	Does not use human nouns
56	Stickman	2	1		1	2	2.75	2.25	0.75	Uses human nouns
57	Stickman	2	1		1	1	4	2	0.25	Uses human nouns
58	Stickman	2	1		1	2	3.75	2.5	3.25	Uses human nouns
59	Stickman	2	1		1	2	3.75	2.75	3	Uses human nouns
60	Stickman	2	1		1	2	4.25	2.5	2	Uses human nouns
61	Stickman	2	1		1	2	2.75	2	0	Does not use human nouns
62	Stickman	2	1		1	2	4.25	4	3.5	Uses human nouns
63	Stickman	2	1		1	1	4.25	2.5	0.25	Uses human nouns
64	Stickman	2	1		1	1	4.25	3.25	2.75	Uses human nouns
65	Stickman	2	1		1	2	3.25	2.25	0.25	Uses human nouns
66	Stickman	2	1		1	2	3.5	3	3.75	Uses human nouns
67	Stickman	2	1		1	2	3.25	2	2	Uses human nouns
68	Stickman	2	1		1	2	3.25	2.5	1.25	Uses human nouns
69	Stickman	2	1		1	2	3	1.75	0	Uses human nouns
70	Stickman	2	1		1	1	4.5	3.5	3.25	Uses human nouns
71	Stickman	2	1		1	2	3.75	3	2	Uses human nouns
72	Stickman	2	1		1	2	3.25	2.5	1.25	Does not use human nouns
73	Stickman	2	1		1	2	3.75	2.25	0.75	Does not use human nouns
74	Stickman	2	1		1	2	3	2.5	0.75	Does not use human nouns
75	Stickman	2	1		1	1	3.5	2.25	2.5	Does not use human nouns
76	Stickman	2	1		1	1	3.25	3.25	4	Uses human nouns
77	Stickman	2	1		1	1	4.25	2.5	2.25	Uses human nouns
78	Stickman	2	1		1	2	3.25	2.25	0	Does not use human nouns
79	Stickman	2	1		1	2	3	2.75	0	Does not use human nouns
80	Stickman	2	1		1	2	3.25	2.25	1.5	Uses human nouns
81	Stickman	2	1		1	2	2.25	2.5	0.75	Uses human nouns
82	Stickman	2	1		1	1	4	3.25	4	Uses human nouns
83	Stickman	2	1		1	2	3	1	2.75	Uses human nouns
84	Stickman	2	1		1	1	4	2.25	0.25	Does not use human nouns
85	Triangles referred to as persons	3		1		1	4.5	2.5	1.5	Uses human nouns
86	Triangles referred to as persons	3		1		1	3.25	3.25	2.5	Does not use human nouns
87	Triangles referred to as persons	3		1		1	4.25	3.25	0.5	Uses human nouns
88	Triangles referred to as persons	3		1		1	3.5	2	0	Uses human nouns
89	Triangles referred to as persons	3		1		1	4.5	1.75	1	Does not use human nouns
90	Triangles referred to as persons	3		1		1	4.25	2.25	0.25	Does not use human nouns
91	Triangles referred to as persons	3		1		2	3.75	2.5	0.25	Uses human nouns
92	Triangles referred to as persons	3		1		2	4	2.75	0.25	Does not use human nouns
93	Triangles referred to as persons	3		1		1	4.5	2	1	Does not use human nouns
94	Triangles referred to as persons	3		1		2	3.75	1.75	0	Does not use human nouns
95	Triangles referred to as persons	3		1		2	3.25	2.5	1	Uses human nouns
96	Triangles referred to as persons	3		1		1	4.25	3	1.25	Does not use human nouns
97	Triangles referred to as persons	3		1		1	4.25	2.25	1.5	Does not use human nouns
98	Triangles referred to as persons	3		1		2	4.75	2.5	0.25	Uses human nouns
99	Triangles referred to as persons	3		1		2	4.25	2	1	Uses human nouns
100	Triangles referred to as persons	3		1		1	3.25	2.5	3	Uses human nouns
101	Triangles referred to as persons	3		1		2	3.75	2.25	0.25	Does not use human nouns
102	Triangles referred to as persons	3		1		1	3.5	2.5	0.75	Does not use human nouns
103	Triangles referred to as persons	3		1		1	3	2	0	Uses human nouns
104	Triangles referred to as persons	3		1		1	4.75	3.25	2.25	Uses human nouns
105	Triangles referred to as persons	3		1		1	4.75	2.25	1.5	Uses human nouns
106	Triangles referred to as persons	3		1		1	5	2.5	1.75	Uses human nouns
107	Triangles referred to as persons	3		1		1	3.75	2	0.25	Uses human nouns
108	Triangles referred to as persons	3		1		1	3.5	2	0.75	Uses human nouns
109	Triangles referred to as persons	3		1		2	3.25	2	0.25	Does not use human nouns
110	Triangles referred to as persons	3		1		1	4.75	2.5	3	Uses human nouns
111	Triangles referred to as persons	3		1		1	3.25	2.25	0	Does not use human nouns
112	Triangles referred to as persons	3		1		1	3.75	2.25	2.5	Uses human nouns
113	Triangles referred to as persons	3		1		1	4.75	3	3	Uses human nouns
114	Triangles referred to as persons	3		1		2	4	2.5	0.75	Uses human nouns
115	Triangles referred to as persons	3		1		2	4.75	3.5	2	Uses human nouns
116	Triangles referred to as persons	3		1		1	4.5	3	0	Uses human nouns
117	Triangles referred to as persons	3		1		1	4.5	3	1.5	Uses human nouns
118	Triangles referred to as persons	3		1		2	3.5	2.5	2	Uses human nouns
119	Triangles referred to as persons	3		1		1	4.25	2.75	2.25	Uses human nouns
120	Triangles referred to as persons	3		1		1	4.25	2.25	1.5	Uses human nouns
121	Triangles referred to as persons	3		1		2	4	2.5	0	Uses human nouns
122	Triangles referred to as persons	3		1		1	4.25	2.5	2.5	Uses human nouns
123	Triangles referred to as persons	3		1		2	3.75	2	0.25	Uses human nouns
124	Triangles referred to as persons	3		1		1	5	3.25	1.5	Uses human nouns
125	Triangles referred to as persons	3		1		1	4.25	3.25	1.75	Uses human nouns
126	Triangles referred to as persons	3		1		2	4.5	3	3	Uses human nouns
127	Stickman High FPS	4			1	2	2.75	2	0	Uses human nouns
128	Stickman High FPS	4			1	1	2.5	2	1	Does not use human nouns
129	Stickman High FPS	4			1	2	3.25	2	0.5	Does not use human nouns
130	Stickman High FPS	4			1	1	4.25	2	1	Does not use human nouns
131	Stickman High FPS	4			1	1	2.75	1.5	0	Does not use human nouns
132	Stickman High FPS	4			1	2	4.5	2.25	0	Uses human nouns
133	Stickman High FPS	4			1	2	2.5	2	2	Uses human nouns
134	Stickman High FPS	4			1	1	2	2	0	Uses human nouns
135	Stickman High FPS	4			1	2	2.75	2	0	Does not use human nouns
136	Stickman High FPS	4			1	2	2.75	2	0	Does not use human nouns
137	Stickman High FPS	4			1	2	2.75	2	0.25	Does not use human nouns
138	Stickman High FPS	4			1	2	3.75	2.25	0	Does not use human nouns
139	Stickman High FPS	4			1	2	3.75	2	0	Does not use human nouns
140	Stickman High FPS	4			1	1	3.5	2.25	0.5	Does not use human nouns
141	Stickman High FPS	4			1	2	4.5	2.75	1.5	Uses human nouns
142	Stickman High FPS	4			1	2	3.75	2.25	0.25	Uses human nouns
143	Stickman High FPS	4			1	2	4.25	2.25	2	Uses human nouns
144	Stickman High FPS	4			1	2	3.5	2.5	1	Uses human nouns
145	Stickman High FPS	4			1	2	3.25	2.25	0.5	Uses human nouns
146	Stickman High FPS	4			1	2	2.5	2	0	Does not use human nouns
147	Stickman High FPS	4			1	2	2.75	1.75	0	Does not use human nouns
148	Stickman High FPS	4			1	2	3	3	0.5	Uses human nouns
149	Stickman High FPS	4			1	2	2.5	2	0	Does not use human nouns
150	Stickman High FPS	4			1	2	3.5	2	0.25	Does not use human nouns
151	Stickman High FPS	4			1	1	3.25	2.25	1	Uses human nouns
152	Stickman High FPS	4			1	1	3.5	2	0	Does not use human nouns
153	Stickman High FPS	4			1	1	3.75	1.75	0	Does not use human nouns
154	Stickman High FPS	4			1	2	2.75	2	0	Does not use human nouns
155	Stickman High FPS	4			1	2	3.5	2	0	Does not use human nouns
156	Stickman High FPS	4			1	2	3.25	2.25	0	Does not use human nouns
157	Stickman High FPS	4			1	1	2.5	2.5	0.25	Does not use human nouns
158	Stickman High FPS	4			1	2	3.75	2.25	0	Does not use human nouns
159	Stickman High FPS	4			1	2	3	2	0.5	Does not use human nouns
160	Stickman High FPS	4			1	1	2.75	2.25	0	Does not use human nouns
161	Stickman High FPS	4			1	2	4.25	2.75	1	Uses human nouns
162	Stickman High FPS	4			1	2	4.33333	2	1	Uses human nouns
163	Stickman High FPS	4			1	2	3.25	2.25	2.75	Uses human nouns
164	Stickman High FPS	4			1	2	3	1.75	0.75	Does not use human nouns
165	Stickman High FPS	4			1	2	3.5	2.5	0.75	Does not use human nouns
166	Stickman High FPS	4			1	2	2.5	1.75	1.75	Uses human nouns
167	Stickman High FPS	4			1	2	3.5	2.25	0.5	Does not use human nouns
168	Stickman High FPS	4			1	2	3.5	2.5	1.25	Uses human nouns
169	Stickman High FPS	4			1	2	2.25	2	0.5	Uses human nouns
170	Stickman High FPS	4			1	2	4	2	1	Does not use human nouns
171	Stickman High FPS	4			1	1	3	2.25	0	Does not use human nouns
